# Supplementary material for: The Effect of Silicon on Osmotic and Drought Stress Tolerance in Wheat Landraces
Source: Plants (Basel). 2021 Apr 20;10(4):814. doi: 10.3390/plants10040814 (PMC8074377; doi:10.3390/plants10040814)
Supplement: Supplementary file 1 [file plants-10-00814-s001.zip]

Archive with 1 entries (1 files):
- plants-1177584-supplementary.pdf
